# Supplementary material for: Nanoplastic incorporation into an organismal skeleton
Source: Sci Rep. 2022 Aug 30;12:14771. doi: 10.1038/s41598-022-18547-4 (PMC9427768; doi:10.1038/s41598-022-18547-4)
Supplement: Supplementary file 1 — Supplementary Information 1. [file 41598_2022_18547_MOESM1_ESM.xlsx]

## Sheet: Nanoplastic ingestion
	before start of experiment	1 day nanoplastic exposure			6 weeks nanoplastic exposure			8 weeks (6 weeks nanoplastic exposure + 2 weeks recovery)
sample	total forams	# total LBF ingested nanoplastic	# LBF with nanoplastic only in newest chamber	# bleached LBF	# total LBF ingested nanoplastic	# LBF with nanoplastic only in newest chamber	# bleached LBF	# total LBF ingested nanoplastic	# LBF with nanoplastic only in newest chamber	# bleached LBF
1A1	5	3	1	1	3	1	1	3	0	1
1A2	5	4	0	0	5	0	1	2	1	1
1A3	5	3	0	0	3	1	1	2	1	1
1A4	5	0	0	0	1	1	0	2	0	0
2A1	5	2	1	0	4	3	1	3	2	2
2A2	5	2	0	0	5	2	0	1	0	0
2A3	5	2	0	0	5	2	0	2	1	0
2A4	5	1	1	0	5	4	0	3	2	0
3A1	5	2	0	0	5	4	0	3	2	0
3A2	5	1	1	1	2	2	0	3	3	0
3A3	5	3	1	0	2	2	0	1	1	0
3A4	5	1	1	0	5	3	0	2	1	0
4A1	5	1	1	0	2	2	0	3	3	0
4A2	5	2	0	0	3	2	0	3	2	0
4A3	5	0	0	0	2	1	2	1	1	2
4A4	5	1	1	0	5	3	0	2	2	0
Total	80	28	8	2	57	33	6	36	22	7
		0.35	0.1	0.025	0.7125	0.4125	0.075	0.45	0.275	0.0875
1B1	5	1	0	0	5	1	0	2	1	0
1B2	5	4	0	0	5	1	2	5	0	2
1B3	5	5	2	0	5	1	0	2	1	0
1B4	5	1	0	0	4	2	0	1	1	0
2B1	5	4	3	0	5	2	0	4	4	0
2B2	5	2	1	0	3	0	0	0	0	0
2B3	5	2	2	0	5	5	0	4	2	0
2B4	5	3	3	0	4	4	0	1	1	1
3B1	5	5	2	0	5	3	0	3	3	0
3B2	5	2	0	0	2	0	1	2	2	1
3B3	5	2	1	0	4	3	1	1	1	1
3B4	5	2	2	1	4	2	0	2	1	0
4B1	5	3	0	0	5	2	0	3	2	0
4B2	5	1	1	1	4	2	0	3	3	0
4B3	5	3	1	0	4	3	1	3	0	0
4B4	5	2	0	1	1	1	2	2	2	2
Total	80	42	18	3	65	32	7	38	24	7
		0.525	0.225	0.0375	0.8125	0.4	0.0875	0.475	0.3	0.0875
1C1	5			0			0			0
1C2	5			0			0			1
1C3	5			0			2			2
1C4	5			0			0			1
2C1	5			0			0			0
2C2	5			0			0			0
2C3	5			0			0			0
2C4	5			0			0			0
3C1	5			0			0			0
3C2	5			0			0			0
3C3	5			0			0			0
3C4	5			0			1			1
4C1	5			0			0			0
4C2	5			0			0			0
4C3	5			0			0			1
4C4	5			0			0			0
Total	80			0			3			6
				0			0.0375			0.075

## Sheet: LBF growth
Nanoplastic-only treatment					Mixed treatment					Control treatment
sample	1 day	8 weeks	growth (µm)		sample	1 day	8 weeks	growth (µm)		sample	1 day	8 weeks	growth (µm)
1A1	628.094	639.633	11.5398		1B1	593.2	722.345	129.145		1C1	551.742	480.231	-71.511
	690.277	730.222	39.9453			694.792	732.842	38.0497			654.896	492.08	-162.816
	737.613	853.764	116.151			699.76	800.262	100.502			664.311	501.971	-162.339
	753.57	869.596	116.026			699.834	923.1	223.266			665.458	759.994	94.5353
	862.468	880.025	17.5574			721.836	1016.63	294.791			796.065	967.902	171.837
1A2	589.308	652.146	62.8375		1B2	495.6	536.661	41.0605		1C2	530.036	550.869	20.833
	679.262	776.774	97.5115			587.953	627.1	39.1468			559.682	615.728	56.0456
	734.104	818.746	84.6424			657.962	684.531	26.5693			617.142	700.539	83.3975
	748.892	877.314	128.421			665.113	862.325	197.212			639.911	912.36	272.448
	753.805	960.897	207.092			856.709	863.873	7.16381			698.206	962.592	264.386
1A3	411.261		61.6494		1B3	564.816	656.564	91.748		1C3	594.913	622.254	27.3414
	432.306	522.162	89.8556			582.057	768.034	185.977			613.209	738.26	125.051
	525.803	558.024	32.2205			611.854	902.748	290.893			664.366	758.979	94.6128
	548.025	757.016	208.992			910.064	1014.4	104.331			679.233	759.5	80.2661
	936.22	940.086	3.86574			913.668	1407.06	493.393			912.146	973.242	61.0963
1A4	711.611	796.492	84.8814		1B4	724.983				1C4	494.323	562.578	68.2545
	805.965	825.893	19.9273			768.266	792.016	23.7501			499.62	622.738	123.118
	892.576					781.796	853.568	71.7717			539.25	660.972	121.722
	923.958	1039.67	115.709			804.632	968.94	164.308			570.778	914.503	343.725
	1065.61					829.604	1081.54	251.934			741.56	935.587	194.027
2A1	832.459	578.866	-253.592		2B1	708.119	699.647	-8.47153		2C1	717.86	720.939	3.0787
	973.998	824.438	-149.56			845.429	867.436	22.0063			751.548	758.12	6.57164
	1018.32	981.449	-36.8749			964.813	957.891	-6.92184			934.172	940.081	5.90984
	1022.04	1004.8	-17.2422			1097.58	1100.11	2.5279			948.845	963.04	14.1958
	1034.29	1010.6	-23.6878			1255.36	1255.94	0.584028			1017.23	1016.35	-0.881493
2A2	549.806	551.116	1.30979		2B2	510.517	525.39	14.8734		2C2	597.381	604.461	7.07967
	794.54	796.179	1.63914			622.381	557.902	-64.4792			844.544	875.454	30.9102
	859.773	866.738	6.96474			683.798	897.651	213.853			888.947	881.752	-7.19532
	901.625	892.075	-9.55057			766.306	920.301	153.995			909.552	904.444	-5.10707
	1051.06	1160.9	109.834			839.827	990.655	150.829			918.563	940.26	21.697
2A3	850.751	824.097	-26.6543		2B3	669.125	717.544	48.4187		2C3	874.743	868.684	-6.05873
	953.082	981.734	28.6523			736.508	786.933	50.4254			902.748	909.334	6.58679
	976.284	1037.72	61.4365			780.203	795.146	14.9432			997.837	1017.56	19.7222
	1078.71	1041.26	-37.4569			797.827	977.376	179.549			1009.4	1076.47	67.0687
	1229.26	1227.54	-1.71859			1014.51	1258.35	243.843			1111.15	1199.45	88.2973
2A4	707.773	825.238	117.464		2B4	614.05	890.346	276.297		2C4	700.353	754.751	54.3986
	775.024	831.2	56.1765			669.866	908.476	238.609			739.746	768.902	29.1554
	846.585	876.257	29.6725			686.278	968.95	282.672			746.541	887.969	141.428
	886.176	1057.57	171.398			753.163	990.553	237.39			865.201	942.233	77.0317
	968.524	1071.66	103.14			786.133	1077.98	291.849			962.499	1040.56	78.0561
3A1	699.294	907.915	208.621		3B1	789.089	693.454	-95.6348		3C1	932.195	982.725	50.5304
	740.987	914.118	173.131			948.683	773.49	-175.194			983.724	1090.65	106.924
	874.732	929.195	54.4633			965.335	949.139	-16.1963			1037.56	1164.83	127.269
	915.448	1115.59	200.146			990.635	999.778	9.14259			1045.89	1254.56	208.671
	1137.91	1135.91	-1.99836			1011.66	1042.74	31.0829			1139.03	1275.8	136.768
3A2	672.276	700.352	28.0753		3B2	669.512	651.657	-17.8556		3C2	825.295	999.658	174.364
	763.32	773.964	10.6445			903.355	982.658	79.3033			834.245	1010.27	176.028
	874.712	874.678	-0.033806			988.979	1113.42	124.446			848.438	1013.94	165.499
	934.298	942.496	8.1976			1087.77	1150.24	62.4724			872.114	1048.38	176.267
	967.935	960.65	-7.28552			1130.23	1222.95	92.7187			884.729	1061.79	177.058
3A3	791.074	799.985	8.91128		3B3	722.687	695.133	-27.5536		3C3	645.841	656.199	10.3572
	860.204	835.983	-24.2207			801.394	811.391	9.99672			798.777	867.653	68.8758
	919.785	849.942	-69.843			817.421	819.655	2.23401			969.33	1013.4	44.0721
	1094.86	1099.36	4.50388			868.445	869.519	1.07392			990.097	1058.17	68.0738
	1261.41	1235.88	-25.5251			1072.67	1065.58	-7.08841			1130	1148.02	18.0203
3A4	718.08	784.599	66.5181		3B4	817.938	710.211	-107.727		3C4	740.27	751.909	11.6384
	733.31	806.15	72.8405			839.312	807.19	-32.122			816.899	779.278	-37.6206
	788.466	857.495	69.0284			878.812	971.439	92.6267			883.182	828.627	-54.5552
	874.607	937.951	63.3437			1075.2	1016.34	-58.8544			933.344	948.866	15.5218
	972.399	1000.72	28.3196			1119.7	1044.88	-74.8228			998.498	1021.08	22.5834
4A1	793.844	770.604	-23.2395		4B1	762.614	901.1	138.486		4C1	592.029	615.219	23.19
	853.66	856.58	2.92001			857.804	1089.08	231.279			886.377	926.329	39.9517
	879.644	896.228	16.5842			930.687	1100.67	169.988			1002.78	1072.52	69.7482
	991.622	1020.93	29.3071			943.44	1101.11	157.668			1008	1091.58	83.5781
	1041.97	1080.79	38.828			970.317	1142.62	172.303			1155.85	1280.71	124.863
4A2	753.474	694.207	-59.2676		4B2	729.61	779.698	50.0884		4C2	738.273	738.117	-0.156174
	800.025	753.239	-46.7857			813.081	883.958	70.8769			824.687	913.879	89.1925
	800.358	808.974	8.6162			943.071	1022.37	79.2956			837.035	967.827	130.792
	944.118	933.612	-10.5051			968.239	1090.97	122.732			863.012	1069.97	206.953
	1021.35	976.739	-44.6133			997.741	1138.97	141.225			915.655	1162.51	246.852
4A3	699.294	626.208	-73.0858		4B3	949.958	960.195	10.2372		4C3	559.21	835.199	-42.7396
	740.987	720.148	-20.839			982.104	977.51	-4.59376			638.176	891.166	252.989
	874.732	864.972	-9.75962			1016.04	1050.55	34.5009			747.305	1012.39	265.088
	915.448	877.744	-37.7036			1043.37	1069.05	25.6775			770.829	1035.12	264.294
	1137.91	1008.91	-129.003			1128.9	1114.33	-14.5712			879.217	1189.03	309.817
4A4	852.723	840.499	-12.2238		4B4	798.251	799.806	1.55498		4C4	948.251	1006.9	58.6487
	873.797	889.458	15.6615			838.016	848.489	10.4723			965.91	1061.2	95.2865
	886.176	976.597	90.4203			942.738	951.285	8.54651			1039.68	1120.79	81.1159
	1009.15	1009.18	0.024803			966.207	956.216	-9.99082			1168.92	1226.43	57.5059
	1044.68	1016.2	-28.4766			1159.66	1127.92	-31.7376			1228.68	1241.61	12.9283
average	853.136	883.437	28.2676			840.087	922.226	80.6822			827.563	912.475	80.9278
